# Supplementary material for: Inhibitory Mechanism of Quercimeritrin as a Novel α-Glucosidase Selective Inhibitor
Source: Foods. 2023 Sep 13;12(18):3415. doi: 10.3390/foods12183415 (PMC10528180; doi:10.3390/foods12183415)
Supplement: Supplementary file 1 [file foods-12-03415-s001.zip]

Archive with 1 entries (1 files):
- foods-2578693-supplementary.pdf
